# Supplementary material for: Characterization of a Novel Polysaccharide Lyase Family 5 Alginate Lyase with PolyM Substrate Specificity
Source: Foods. 2022 Nov 6;11(21):3527. doi: 10.3390/foods11213527 (PMC9655155; doi:10.3390/foods11213527)
Supplement: Supplementary file 1 [file foods-11-03527-s001.zip]

Archive with 1 entries (1 files):
- foods-1905611-supplementary.pdf
